# Supplementary material for: p16INK4A-deficiency predicts response to combined HER2 and CDK4/6 inhibition in HER2+ breast cancer brain metastases
Source: Nat Commun. 2022 Mar 18;13:1473. doi: 10.1038/s41467-022-29081-2 (PMC8933392; doi:10.1038/s41467-022-29081-2)
Supplement: Supplementary file 3 — Source data file [file 41467_2022_29081_MOESM3_ESM.xlsx]

## Sheet: Fig1a
subtype	sample ID	somatic mt #/MB
HER2+/ER-	TN_DFBM_Ni31	30.12
HER2+/ER-	TN_DFBM_590	75.52
HER2+/ER-	TN_DFBM_354	9.76
HER2+/ER-	TN_DFBM_507	64.64
HER2+/ER-	TN_DFBM_1165	8.55
HER2+/ER-	TN_DFBM_Ni29	4.3
HER2+/ER-	TN_DFBM_751	6.64
HER2+/ER-	TN_DFBM_Ni17	3.15
HER2+/ER-	TN_DFBM_794	5.24
HER2+/ER+	TN_DFBM_463	7.03
HER2+/ER+	TN_DFBM_503	9.82
HER2+/ER+	TN_DFBM_623	17.36
HER2+/ER+	TN_DFBM_737	12.7
HER2+/ER+	TN_DFBM_Ni8	6.12
HER2+/ER+	TN_DFBM_686	5
HER2+/ER+	TN_DFBM_1357	7.55
HER2+/ER+	TN_DFBM_Ni26	6.12
HER2+/ER+	TN_DFBM_727	8.09
ER+/HER2-	TN_DFBM_1347	1.55
ER+/HER2-	TN_DFBM_617	8.97
ER+/HER2-	TN_DFBM_1247	6.03
ER+/HER2-	TN_DFBM_Ni32	28.18
ER+/HER2-	TN_DFBM_1409	10.3
ER+/HER2-	TN_DFBM_Ni28	13.76
TN	TN_DFBM_Ni22	35.27
TN	TN_DFBM_362	4.76
TN	TN_DFBM_656	2.61
TN	TN_DFBM_677	12
TN	TN_DFBM_Ni13	115.61
TN	TN_DFBM_640	3.12
Sample	Gene	Alteration	Type
TN_DFBM_1165	CCND1	GAIN	CNA
TN_DFBM_1165	CCND2	GAIN	CNA
TN_DFBM_1165	CCND3	GAIN	CNA
TN_DFBM_1165	CDKN2A	HETLOSS	CNA
TN_DFBM_1165	CDKN2B	HETLOSS	CNA
TN_DFBM_1247	CCND1	AMP	CNA
TN_DFBM_1247	CCND2	AMP	CNA
TN_DFBM_1247	CCND3	HETLOSS	CNA
TN_DFBM_1247	CCNE1	HETLOSS	CNA
TN_DFBM_1247	CDK2	HETLOSS	CNA
TN_DFBM_1247	CDK4	AMP	CNA
TN_DFBM_1247	CDK6	GAIN	CNA
TN_DFBM_1247	CDKN2A	HETLOSS	CNA
TN_DFBM_1247	CDKN2B	HETLOSS	CNA
TN_DFBM_1247	RB1	GAIN	CNA
TN_DFBM_1347	CCND1	AMP	CNA
TN_DFBM_1347	CCND2	HETLOSS	CNA
TN_DFBM_1347	CDK2	HETLOSS	CNA
TN_DFBM_1347	CDK4	GAIN	CNA
TN_DFBM_1347	CDK6	GAIN	CNA
TN_DFBM_1347	CDKN2A	HOMDEL	CNA
TN_DFBM_1347	CDKN2B	HOMDEL	CNA
TN_DFBM_1347	RB1	GAIN	CNA
TN_DFBM_1357	CDK4	AMP	CNA
TN_DFBM_1357	CDK6	GAIN	CNA
TN_DFBM_1357	RB1	HETLOSS	CNA
TN_DFBM_1409	CCND1	AMP	CNA
TN_DFBM_1409	CCND2	HETLOSS	CNA
TN_DFBM_354	CDK4	AMP	CNA
TN_DFBM_354	CDKN2A	HETLOSS	CNA
TN_DFBM_354	CDKN2B	HETLOSS	CNA
TN_DFBM_354	RB1	HETLOSS	CNA
TN_DFBM_362	CCND1	GAIN	CNA
TN_DFBM_362	CDK6	GAIN	CNA
TN_DFBM_362	RB1	HETLOSS	CNA
TN_DFBM_463	CDKN2A	HETLOSS	CNA
TN_DFBM_463	CDKN2B	HETLOSS	CNA
TN_DFBM_503	CCND1	GAIN	CNA
TN_DFBM_503	CCND2	HETLOSS	CNA
TN_DFBM_503	CCND3	GAIN	CNA
TN_DFBM_503	CCNE1	HETLOSS	CNA
TN_DFBM_503	CDKN2A	HETLOSS	CNA
TN_DFBM_503	CDKN2B	HETLOSS	CNA
TN_DFBM_507	CCND2	HETLOSS	CNA
TN_DFBM_507	CDK6	AMP	CNA
TN_DFBM_507	CDKN2A	HETLOSS	CNA
TN_DFBM_507	CDKN2B	HETLOSS	CNA
TN_DFBM_507	RB1	Arg73fs	TRUNC
TN_DFBM_507	RB1	HETLOSS	CNA
TN_DFBM_590	CDK2	AMP	CNA
TN_DFBM_590	CDKN2A	HOMDEL	CNA
TN_DFBM_590	CDKN2B	HOMDEL	CNA
TN_DFBM_590	RB1	HETLOSS	CNA
TN_DFBM_617	CCND1	AMP	CNA
TN_DFBM_617	CDKN2A	HETLOSS	CNA
TN_DFBM_617	CDKN2B	HETLOSS	CNA
TN_DFBM_617	RB1	GAIN	CNA
TN_DFBM_623	CCNE1	GAIN	CNA
TN_DFBM_623	CDK2	GAIN	CNA
TN_DFBM_623	CDK4	GAIN	CNA
TN_DFBM_623	CDKN2A	HETLOSS	CNA
TN_DFBM_623	CDKN2B	HETLOSS	CNA
TN_DFBM_623	RB1	HETLOSS	CNA
TN_DFBM_640	CCND1	HETLOSS	CNA
TN_DFBM_640	CCND2	AMP	CNA
TN_DFBM_640	CDK4	GAIN	CNA
TN_DFBM_640	CDK6	AMP	CNA
TN_DFBM_640	CDKN2A	AMP	CNA
TN_DFBM_640	CDKN2B	AMP	CNA
TN_DFBM_640	RB1	HOMDEL	CNA
TN_DFBM_656	CCND2	AMP	CNA
TN_DFBM_656	CCND3	GAIN	CNA
TN_DFBM_656	CDK2	AMP	CNA
TN_DFBM_656	CDK4	AMP	CNA
TN_DFBM_656	CDK6	GAIN	CNA
TN_DFBM_677	CCND1	GAIN	CNA
TN_DFBM_677	CCND2	AMP	CNA
TN_DFBM_677	CCND3	AMP	CNA
TN_DFBM_677	CCNE1	GAIN	CNA
TN_DFBM_677	CDK2	HETLOSS	CNA
TN_DFBM_677	CDK4	HETLOSS	CNA
TN_DFBM_677	CDK6	GAIN	CNA
TN_DFBM_677	CDKN2A	GAIN	CNA
TN_DFBM_677	CDKN2B	GAIN	CNA
TN_DFBM_677	RB1	HETLOSS	CNA
TN_DFBM_686	RB1	GAIN	CNA
TN_DFBM_727	CCND3	GAIN	CNA
TN_DFBM_727	CDK2	GAIN	CNA
TN_DFBM_727	CDK4	GAIN	CNA
TN_DFBM_727	CDKN2A	GAIN	CNA
TN_DFBM_727	CDKN2B	GAIN	CNA
TN_DFBM_727	RB1	HETLOSS	CNA
TN_DFBM_737	CCND1	AMP	CNA
TN_DFBM_737	CCND2	Cys5Gly	MISSENSE
TN_DFBM_737	CCNE1	GAIN	CNA
TN_DFBM_737	CDKN2A	HETLOSS	CNA
TN_DFBM_737	CDKN2B	HETLOSS	CNA
TN_DFBM_737	RB1	HETLOSS	CNA
TN_DFBM_751	RB1	A488T	MISSENSE
TN_DFBM_794	CCNE1	AMP	CNA
TN_DFBM_Ni13	CDK6	HETLOSS	CNA
TN_DFBM_Ni13	CDKN2A	AMP	CNA
TN_DFBM_Ni13	CDKN2B	AMP	CNA
TN_DFBM_Ni13	CDKN2B	GAIN	CNA
TN_DFBM_Ni17	CCND2	GAIN	CNA
TN_DFBM_Ni17	CCNE1	GAIN	CNA
TN_DFBM_Ni22	CCND1	AMP	CNA
TN_DFBM_Ni22	CCND3	AMP	CNA
TN_DFBM_Ni22	CDK2	AMP	CNA
TN_DFBM_Ni22	CDK4	GAIN	CNA
TN_DFBM_Ni22	CDK6	HETLOSS	CNA
TN_DFBM_Ni26	CCND1	AMP	CNA
TN_DFBM_Ni26	CCND3	GAIN	CNA
TN_DFBM_Ni26	CCNE1	GAIN	CNA
TN_DFBM_Ni26	CDK6	GAIN	CNA
TN_DFBM_Ni26	RB1	GAIN	CNA
TN_DFBM_Ni28	CCND1	GAIN	CNA
TN_DFBM_Ni28	CCND2	GAIN	CNA
TN_DFBM_Ni28	CCND3	GAIN	CNA
TN_DFBM_Ni28	CCNE1	AMP	CNA
TN_DFBM_Ni28	CDK6	AMP	CNA
TN_DFBM_Ni29	CCNE1	AMP	CNA
TN_DFBM_Ni29	CDK2	GAIN	CNA
TN_DFBM_Ni29	CDK4	AMP	CNA
TN_DFBM_Ni29	CDKN2A	HETLOSS	CNA
TN_DFBM_Ni29	CDKN2B	HETLOSS	CNA
TN_DFBM_Ni31	CCND1	GAIN	CNA
TN_DFBM_Ni31	CDK6	GAIN	CNA
TN_DFBM_Ni31	CDKN2A	HOMDEL	CNA
TN_DFBM_Ni31	CDKN2B	HOMDEL	CNA
TN_DFBM_Ni32	CCND1	AMP	CNA
TN_DFBM_Ni32	CCND2	HETLOSS	CNA
TN_DFBM_Ni32	CCNE1	GAIN	CNA
TN_DFBM_Ni32	CDK2	GAIN	CNA
TN_DFBM_Ni32	CDK4	AMP	CNA
TN_DFBM_Ni32	CDKN2A	Glu119Lys	MISSENSE
TN_DFBM_Ni32	CDKN2A	HETLOSS	CNA
TN_DFBM_Ni32	CDKN2B	HETLOSS	CNA
TN_DFBM_Ni32	RB1	HETLOSS	CNA
TN_DFBM_Ni8	CCND1	AMP	CNA
TN_DFBM_Ni8	CCND2	HETLOSS	CNA
TN_DFBM_Ni8	CCND3	HETLOSS	CNA
TN_DFBM_Ni8	CDK2	GAIN	CNA
TN_DFBM_Ni8	CDK4	GAIN	CNA
TN_DFBM_Ni8	CDK6	GAIN	CNA
TN_DFBM_Ni8	CDKN2A	HETLOSS	CNA
TN_DFBM_Ni8	CDKN2B	HETLOSS	CNA
TN_DFBM_Ni8	RB1	GAIN	CNA

## Sheet: Fig1b
normalized counts of CDKN2A (from RNAseq)
	HER2+/ER-	HER2+/ER+	ER+/HER2-	TN				Statistical analysis
	335.98	2.90858	135.825	2621.43				One-way ANOVA followed by Tukey's multiple comparisons test
	1569.08	245.353	44.4894	3315.49					Summary	Adjusted P Value
	3.93587	83.3788	558.498	599.717				HER2+/ER- vs. HER2+/ER+	ns	0.9994
	83.5707	276.266	204.092	3904.22				HER2+/ER- vs. ER+/HER2-	ns	0.9462
	873.863	226.257	123.252	3405.02				HER2+/ER- vs. TN	****	<0.0001
	169.982	1574.39	4.21366	1947.59				HER2+/ER+ vs. ER+/HER2-	ns	0.9107
	148.506	122.841	123.605	221.74				HER2+/ER+ vs. TN	***	0.0001
	88.4375	290.056	97.764	1117.77				ER+/HER2- vs. TN	****	<0.0001
	279.365	563.201
	0	565.626

## Sheet: Fig1c
subtype	DFBM	normalized counts of RB1	normalized counts of CDKN2A
HER2+/ER-	354	450.601	335.98
HER2+/ER-	507	309.531	1569.08
HER2+/ER-	590	350.292	3.93587
HER2+/ER-	751	546.552	83.5707
HER2+/ER-	794	105.804	873.863
HER2+/ER-	871	1275.86	169.982
HER2+/ER-	1165	578.89	148.506
HER2+/ER-	Ni17	731.247	88.4375
HER2+/ER-	Ni29	784.884	279.365
HER2+/ER-	Ni31	1425.35	0
HER2+/ER+	355	307.34	2.90858
HER2+/ER+	463	575.709	245.353
HER2+/ER+	503	893.345	83.3788
HER2+/ER+	623	468.317	276.266
HER2+/ER+	686	1201.68	226.257
HER2+/ER+	727	66.7446	1574.39
HER2-/ER+	737	406.475	122.841
HER2+/ER+	1357	419.279	290.056
HER2+/ER+	Ni8	1643.02	563.201
HER2+/ER+	Ni26	966.278	565.626
HER2-/ER+	496	993.168	135.825
HER2-/ER+	617	802.371	44.4894
HER2-/ER+	877	849.319	558.498
HER2-/ER+	1246	385.7	204.092
HER2-/ER+	1247	1598.49	123.252
HER2-/ER+	1347	422.419	4.21366
HER2-/ER+	1409	1308.47	123.605
HER2-/ER+	Ni5	668.054	97.764
TN	456	88.8364	2621.43
TN	640	50.0949	3315.49
TN	656	730.402	599.717
TN	677	86.2159	3904.22
TN	Ni13	87.3775	3405.02
TN	Ni14	95.3851	1947.59
TN	Ni22	634.474	221.74
TN	Ni23	712.009	1117.77

## Sheet: Fig1d
DFBM	Pos	HER2	ER	DFBM_Subtype
DFBM1165	2.42915	Pos	Neg	HER2+ ER-
DFBM1165	0.361011	Pos	Neg	HER2+ ER-
DFBM1165	6.45161	Pos	Neg	HER2+ ER-
DFBM1246	0	Neg	Pos	HER2- ER+
DFBM1246	0	Neg	Pos	HER2- ER+
DFBM1246	0.13624	Neg	Pos	HER2- ER+
DFBM1247	0.74813	Neg	Pos	HER2- ER+
DFBM1247	0	Neg	Pos	HER2- ER+
DFBM1247	0.142857	Neg	Pos	HER2- ER+
DFBM1347	0	Neg	Pos	HER2- ER+
DFBM1347	0	Neg	Pos	HER2- ER+
DFBM1347	0	Neg	Pos	HER2- ER+
DFBM1357	45.4545	Pos	Pos	HER2+ ER+
DFBM1357	54.1096	Pos	Pos	HER2+ ER+
DFBM1357	40	Pos	Pos	HER2+ ER+
DFBM1409	0	Neg	Pos	HER2- ER+
DFBM1409	0	Neg	Pos	HER2- ER+
DFBM1409	0	Neg	Pos	HER2- ER+
DFBM354	17.1271	Pos	Neg	HER2+ ER-
DFBM354	30.3371	Pos	Neg	HER2+ ER-
DFBM354	66.6667	Pos	Neg	HER2+ ER-
DFBM355	0	Pos	Pos	HER2+ ER+
DFBM355	0	Pos	Pos	HER2+ ER+
DFBM355	0	Pos	Pos	HER2+ ER+
DFBM362	0	Neg	Neg	HER2- ER-
DFBM362	0	Neg	Neg	HER2- ER-
DFBM362	0	Neg	Neg	HER2- ER-
DFBM456	99.2806	Neg	Neg	HER2- ER-
DFBM456	94.3182	Neg	Neg	HER2- ER-
DFBM456	95.4774	Neg	Neg	HER2- ER-
DFBM463	0	Pos	Pos	HER2+ ER+
DFBM463	0	Pos	Pos	HER2+ ER+
DFBM463	5.44959	Pos	Pos	HER2+ ER+
DFBM496	0.136986	Neg	Pos	HER2- ER+
DFBM496	0	Neg	Pos	HER2- ER+
DFBM496	0	Neg	Pos	HER2- ER+
DFBM503	0	Pos	Pos	HER2+ ER+
DFBM503	0	Pos	Pos	HER2+ ER+
DFBM503	0	Pos	Pos	HER2+ ER+
DFBM507	100	Pos	Neg	HER2+ ER-
DFBM507	100	Pos	Neg	HER2+ ER-
DFBM507	97.3684	Pos	Neg	HER2+ ER-
DFBM590	0	Pos	Neg	HER2+ ER-
DFBM590	0.271739	Pos	Neg	HER2+ ER-
DFBM590	0	Pos	Neg	HER2+ ER-
DFBM617	0	Neg	Pos	HER2- ER+
DFBM617	0	Neg	Pos	HER2- ER+
DFBM617	0.414938	Neg	Pos	HER2- ER+
DFBM623	0	Pos	Pos	HER2+ ER+
DFBM623	0	Pos	Pos	HER2+ ER+
DFBM623	0	Pos	Pos	HER2+ ER+
DFBM640	88.632	Neg	Neg	HER2- ER-
DFBM640	87.9195	Neg	Neg	HER2- ER-
DFBM640	75.4717	Neg	Neg	HER2- ER-
DFBM656	0	Neg	Neg	HER2- ER-
DFBM656	0	Neg	Neg	HER2- ER-
DFBM656	0	Neg	Neg	HER2- ER-
DFBM677	75	Neg	Neg	HER2- ER-
DFBM677	39.2857	Neg	Neg	HER2- ER-
DFBM677	47.3684	Neg	Neg	HER2- ER-
DFBM686	0	Pos	Pos	HER2+ ER+
DFBM686	0	Pos	Pos	HER2+ ER+
DFBM686	0	Pos	Pos	HER2+ ER+
DFBM727	48.1481	Pos	Pos	HER2+ ER+
DFBM727	53.3333	Pos	Pos	HER2+ ER+
DFBM727	62.5	Pos	Pos	HER2+ ER+
DFBM737	0	Neg	Pos	HER2- ER+
DFBM737	0	Neg	Pos	HER2- ER+
DFBM737	0.519481	Neg	Pos	HER2- ER+
DFBM794	20.4918	Pos	Neg	HER2+ ER-
DFBM794	54.1284	Pos	Neg	HER2+ ER-
DFBM794	65.7895	Pos	Neg	HER2+ ER-
DFBM871	0	Pos	Neg	HER2+ ER-
DFBM871	0	Pos	Neg	HER2+ ER-
DFBM871	0	Pos	Neg	HER2+ ER-
DFBM877	0	Neg	Pos	HER2- ER+
DFBM877	0	Neg	Pos	HER2- ER+
DFBM877	0	Neg	Pos	HER2- ER+
DFBMNi13	0	Neg	Neg	HER2- ER-
DFBMNi13	2.4	Neg	Neg	HER2- ER-
DFBMNi13	0	Neg	Neg	HER2- ER-
DFBMNi14	21.2766	Neg	Neg	HER2- ER-
DFBMNi14	0	Neg	Neg	HER2- ER-
DFBMNi14	55.5556	Neg	Neg	HER2- ER-
DFBMNi17	0	Pos	Neg	HER2+ ER-
DFBMNi17	0	Pos	Neg	HER2+ ER-
DFBMNi17	0.207039	Pos	Neg	HER2+ ER-
DFBMNi22	0	Neg	Neg	HER2- ER-
DFBMNi22	0	Neg	Neg	HER2- ER-
DFBMNi22	0	Neg	Neg	HER2- ER-
DFBMNi23	0	Neg	Neg	HER2- ER-
DFBMNi23	0	Neg	Neg	HER2- ER-
DFBMNi23	0	Neg	Neg	HER2- ER-
DFBMNi26	0	Pos	Pos	HER2+ ER+
DFBMNi26	0.18315	Pos	Pos	HER2+ ER+
DFBMNi26	0	Pos	Pos	HER2+ ER+
DFBMNi29	52.6132	Pos	Neg	HER2+ ER-
DFBMNi29	46.6321	Pos	Neg	HER2+ ER-
DFBMNi29	64.4156	Pos	Neg	HER2+ ER-
DFBMNi5	0.390625	Neg	Pos	HER2- ER+
DFBMNi5	0	Neg	Pos	HER2- ER+
DFBMNi5	0.160256	Neg	Pos	HER2- ER+
DFBMNi8	0	Pos	Pos	HER2+ ER+
DFBMNi8	0	Pos	Pos	HER2+ ER+
DFBMNi8	0	Pos	Pos	HER2+ ER+

## Sheet: Fig1f
DFBM	Pos.mean.x	Pos.sd.x	BCBM	Pos.mean.y	Pos.sd.y	ER	HER2	subtype
1165	3.08059	3.09712	BCBM_35_B1	68.4198	14.8794	Negative	Pos	HER2+ ER-
794	46.8032	23.5205	BCBM_33_B1	95.0617	8.55334	Negative	Pos	HER2+ ER-
Ni17	0.0690131	0.119534	BCBM_6_B1	11.9035	3.81863	Positive	Pos	HER2+ ER-
463	1.81653	3.14632	BCBM_13_B2	3.12146	2.72999	Positive	Pos	HER2+ ER+
503	0	0	BCBM_3_A2	0.186741	0.323446	Positive	Pos	HER2+ ER+
623	0	0	BCBM_20_B1	34.4166	5.37034	Positive	Pos	HER2+ ER+
686	0	0	BCBM_18_C1	29.0048	9.13066	Positive	Pos	HER2+ ER+
727	54.6605	7.26739	BCBM_50_A2	77.0307	10.7008	Positive	Pos	HER2+ ER+
737	0.17316	0.299922	BCBM_12_A1	47.6715	41.2322	Positive	Pos	HER2+ ER+
Ni26	0.0610501	0.105742	BCBM_2_B1	2.1375	1.05359	Positive	Pos	HER2+ ER+
Ni8	0	0	BCBM_22_A1	0.243632	0.261234	Positive	Pos	HER2+ ER+
Data related to Figs 1F, S2a

## Sheet: Fig1g
	sample number
negative (<1%)	2
Low (1-30%)	10
positive (>30%)	9

## Sheet: Fig2a
				DFBM-355 tumor size ROI [Radiance (photons/sec/cm2/sr)]
				control							Tuca							Abem							Tuca + Abem
			week0	7720000	2370000	2140000	1370000	1350000	1000000	926000	5010000	2430000	2140000	1390000	1320000	1050000	870000	4660000	2460000	1940000	1510000	1310000	1080000	844000	4100000	3170000	1670000	1650000	1300000	1220000	625000
			week2	5260000	4160000	4610000	2800000	0	5420000	1530000	15400000	4540000	4240000	3380000	0	5490000	0	8940000	4730000	3640000	3170000	0	10800000	1480000	3740000	3440000	894000	1110000	495000	0	0
			week4	61900000	5220000	4370000	2640000	2630000	7740000	10400000	28500000	14000000	11600000	3490000	0	0		63000000	15600000	7880000	3070000	14700000	3260000		5470000	3660000	2080000	638000	0	0
			week6	49700000	13600000	4330000	48300000				23700000	21100000	15100000	9640000	11300000			42900000	50800000	21400000					3740000	2370000	0	0	0
			week8																						3670000	780000	948000	0	0
			week10																						3790000	698000	536000	0	0

## Sheet: Fig2b
	survival time (Days)
Control	78
	83
	84
	92
	93
	98
	99
Tuca	86
	91
	94
	100
	106
	111
	111
Abem	79
	79
	97
	107
	111
	131
	132
Tuca+Abem	>130
	>130
	>130
	>130
	>130
	>130
	>130

## Sheet: Fig2c
p-RB (%)
		Control	Tucatinib	Abemaciclib	Tuca+Abem			One-way ANOVA followed by Dunnett's multiple comparisons test
		21.9	18.3	9	2.2				Summary	Adjusted P Value
		19.5	19.3	6.8	1.6			Control vs. Tucatinib	****	<0.0001
		20.5	15.1	11.1	1.4			Control vs. Abemaciclib	****	<0.0001
		24.6	15	3.9	1.4			Control vs. Tuca+Abem	****	<0.0001
		26.4	22.1	3.8	1.7
		24.7	15.7	3.3	2.1
		24.7	19.7	4.2	1.2
		28.2	14.5		2.1
p-S6RP (%)
		Control	Tucatinib	Abemaciclib	Tuca+Abem			One-way ANOVA followed by Dunnett's multiple comparisons test
		78.57	11.49	69.155	2.022				Summary	Adjusted P Value
		76.87	6.354	70.977	7.638			Control vs. Tucatinib	****	<0.0001
		72.97	2.564	79.746	5.951			Control vs. Abemaciclib	*	0.0291
		81.3	4.323	68.184	4.378			Control vs. Tuca+Abem	****	<0.0001
			2.161	57.728	7.282
			0.983	69.586	7.001
			0.227	74.086	4.703
			0.64		0.673
					0.367
Ki67 (%)
		Control	Tucatinib	Abemaciclib	Tuca+Abem			One-way ANOVA followed by Dunnett's multiple comparisons test
		28.2	28.5	18.6	4.1				Summary	Adjusted P Value
		33.5	29.5	25.1	6.1			Control vs. Tucatinib	*	0.0223
		33.1	28	26.6	7.8			Control vs. Abemaciclib	***	0.0005
		28.5	21.2	21.5	5.3			Control vs. Tuca+Abem	****	<0.0001
		28.2	22.3	20.8	12
		30.1	25.9	22.1	11.2
		25.7	24.3	22.2	9.2
		28.5	20.3		14.2
Cleaved Caspase 3 (%)
		Control	Tucatinib	Abemaciclib	Tuca+Abem			One-way ANOVA followed by Dunnett's multiple comparisons test
		0.5	0.8	0.6	6.4				Summary	Adjusted P Value
		0.5	0.7	0.8	1.7			Control vs. Tucatinib	ns	0.826
		0.5	0.6	0.5	1.4			Control vs. Abemaciclib	ns	0.9473
		0.4	0.6	0.5	1.4			Control vs. Tuca+Abem	****	<0.0001
		0	0.5	0.6	3.3
		0	0.6	0.4	1.9
		0.5	0.6	0.5	1.6
		0.5	0.9	0.5	2.6

## Sheet: Fig2d
pH2aX+ cancer cells (%)		Control	Abemaciclib	Tucatinib	Tuca+Abem			One-way ANOVA followed by Dunnett's multiple comparisons test
		1	2	3	6				Summary	Adjusted P Value
		1	2	3	9			Control vs. Abemaciclib	ns	>0.9999
		4	2	1	11			Control vs. Tucatinib	ns	0.7179
		2	2	5	11			Control vs. Tuca+Abem	****	<0.0001
					7
					7
LaminB1high cancer cells (%)		Control	Abemaciclib	Tucatinib	Tuca+Abema			One-way ANOVA followed by Dunnett's multiple comparisons test
		45	30	26	22				Summary	Adjusted P Value
		44	23	26	1			Control vs. Tucatinib	*	0.0477
		64	24	42	0			Control vs. Abemaciclib	*	0.0342
		49	35	12	1			Control vs. Tuca+Abem	**	0.001
					29
					34

[truncated: 11 more sheets: Fig3a , Fig3b, Fig3c, Fig3d, Fig3e, FigS1, FigS2a, FigS2b+S2c, FigS4a, FigS4b, FigS4c-g]
